# Supplementary material for: A robust and validated integrated prognostic index for defining risk groups in adult acute lymphoblastic leukemia: an EWALL collaborative study
Source: Blood Adv. 2023 Dec 21;8(5):1155–66. doi: 10.1182/bloodadvances.2023011661 (PMC10910126; doi:10.1182/bloodadvances.2023011661)
Supplement: Supplemental Table 8 [file BLOODA_ADV-2023-011661-mmc2.xlsx]

## Sheet: Supplemental Table 8
		Calculate the EWALL Prognostic Index (PI)
	Minimal Residual Disease			1.06e-05		11.4547
		Absolute Minimal Residual Disease (MRD) value from end of induction· If positive outside the quantitative range input 0·00001.		Correct	1
	Genetic Good Risk			0			Please enter 0 or 1 only
		Does the patient have a good risk abnormality (1)- ETV6::RUNX1, high hyperdiploidy, ZNF384 rearrangements - or not (0).		Correct	1
	Genetic High Risk			0			Please enter 0 or 1 only
		Does the patient have a high risk abnormality (1)- KMT2A fusions, low hypodiploidy, near-haploidy, complex karyotype, JAK-STAT abnormalities (IGH::CRLF2, P2RY8::CRLF2, JAK2 fusions), iAMP21- or not (0).		Correct	1
	White Blood Cell Count (10^9/L)			2.5	2.5
		Pre treatment white blood cell count.		Correct	1
	Prognostic Index Value:			2.29449		-2.32423
	This PI would place the patient in category:			SR
	Disclaimer: This spreadsheet is for research purposes only. It is not intended for clinical use.
	308.379
	2
